# Supplementary material for: Meat–Carbohydrate Dietary Pattern and Elevated Serum Uric Acid in Children and Adolescents: Mediating Role of Obesity in a Cross-Sectional Study
Source: Nutrients. 2025 Jun 24;17(13):2090. doi: 10.3390/nu17132090 (PMC12251295; doi:10.3390/nu17132090)
Supplement: Supplementary file 1 [file nutrients-17-02090-s001.zip]

Archive with 1 entries (1 files):
- nutrients-3702220-supplementary.pdf
